# Supplementary material for: Genomic Relationship Between Brochothrix campestris and Its Phages: A Cross-Replicon and Interspecies Perspective
Source: Genes (Basel). 2025 Oct 15;16(10):1218. doi: 10.3390/genes16101218 (PMC12562394; doi:10.3390/genes16101218)
Supplement: Supplementary file 1 [file genes-16-01218-s001.zip]

Archive with 11 entries (10 files):
- Supplementary_Files/
- Supplementary_Files/Table_S2_supplementary data.xlsx
- __MACOSX/Supplementary_Files/._Table_S2_supplementary data.xlsx
- Supplementary_Files/Fig_S1_supplementary data.pdf
- __MACOSX/Supplementary_Files/._Fig_S1_supplementary data.pdf
- Supplementary_Files/.DS_Store
- __MACOSX/Supplementary_Files/._.DS_Store
- Supplementary_Files/Table_S1_supplementary data.xlsx
- __MACOSX/Supplementary_Files/._Table_S1_supplementary data.xlsx
- Supplementary_Files/Table_S3_supplementary data.xlsx
- __MACOSX/Supplementary_Files/._Table_S3_supplementary data.xlsx
