# Supplementary material for: Genomic Relationship Between Brochothrix campestris and Its Phages: A Cross-Replicon and Interspecies Perspective
Source: Genes (Basel). 2025 Oct 15;16(10):1218. doi: 10.3390/genes16101218 (PMC12562394; doi:10.3390/genes16101218)
Supplement: Supplementary file 1 [file genes-16-01218-s001.zip › Supplementary_Files/Table_S2_supplementary data.xlsx]

## Sheet: DSM4712
Supplementary file 2: List of genes found in the genomic islands of B. campestris DSM 4712
Island start	Island end	Length	Method	Gene name	Gene ID	Locus	Gene start	Gene end	Strand	Product
87506	143193	55687	Predicted by at least one method		cysS	pgaptmp_000086	87506	88924	1	cysteine--tRNA ligase
87506	143193	55687	Predicted by at least one method			pgaptmp_000087	88927	89331	1	Mini-ribonuclease 3
87506	143193	55687	Predicted by at least one method		rlmB	pgaptmp_000088	89333	90076	1	23S rRNA (guanosine(2251)-2'-O)-methyltransferase RlmB
87506	143193	55687	Predicted by at least one method			pgaptmp_000089	90096	90599	1	NYN domain-containing protein
87506	143193	55687	Predicted by at least one method			pgaptmp_000090	90666	91271	1	sigma-70 family RNA polymerase sigma factor
87506	143193	55687	Predicted by at least one method		rpmG	pgaptmp_000091	91377	91526	1	50S ribosomal protein L33
87506	143193	55687	Predicted by at least one method		secE	pgaptmp_000092	91559	91738	1	preprotein translocase subunit SecE
87506	143193	55687	Predicted by at least one method		nusG	pgaptmp_000093	91885	92418	1	transcription termination/antitermination protein NusG
87506	143193	55687	Predicted by at least one method		rplK	pgaptmp_000094	92834	93259	1	50S ribosomal protein L11
87506	143193	55687	Predicted by at least one method		rplA	pgaptmp_000095	93371	94063	1	50S ribosomal protein L1
87506	143193	55687	Predicted by at least one method		rplJ	pgaptmp_000096	94282	94785	1	50S ribosomal protein L10
87506	143193	55687	Predicted by at least one method		rplL	pgaptmp_000097	94816	95181	1	50S ribosomal protein L7/L12
87506	143193	55687	Predicted by at least one method			pgaptmp_000098	95379	95981	1	class I SAM-dependent methyltransferase
87506	143193	55687	Predicted by at least one method		rpoB	pgaptmp_000099	96163	99729	1	DNA-directed RNA polymerase subunit beta
87506	143193	55687	Predicted by at least one method		rpoC	pgaptmp_000100	99832	103437	1	DNA-directed RNA polymerase subunit beta'
87506	143193	55687	Predicted by at least one method		rpsL	pgaptmp_000101	103709	104122	1	30S ribosomal protein S12
87506	143193	55687	Predicted by at least one method		rpsG	pgaptmp_000102	104149	104619	1	30S ribosomal protein S7
87506	143193	55687	Predicted by at least one method		fusA	pgaptmp_000103	104697	106772	1	elongation factor G
87506	143193	55687	Predicted by at least one method		tuf	pgaptmp_000104	106888	108072	1	elongation factor Tu
87506	143193	55687	Predicted by at least one method		rpsJ	pgaptmp_000105	108650	108958	1	30S ribosomal protein S10
87506	143193	55687	Predicted by at least one method		rplC	pgaptmp_000106	108988	109614	1	50S ribosomal protein L3
87506	143193	55687	Predicted by at least one method		rplD	pgaptmp_000107	109643	110266	1	50S ribosomal protein L4
87506	143193	55687	Predicted by at least one method		rplW	pgaptmp_000108	110266	110550	1	50S ribosomal protein L23
87506	143193	55687	Predicted by at least one method		rplB	pgaptmp_000109	110574	111407	1	50S ribosomal protein L2
87506	143193	55687	Predicted by at least one method		rpsS	pgaptmp_000110	111463	111738	1	30S ribosomal protein S19
87506	143193	55687	Predicted by at least one method		rplV	pgaptmp_000111	111760	112104	1	50S ribosomal protein L22
87506	143193	55687	Predicted by at least one method		rpsC	pgaptmp_000112	112118	112780	1	30S ribosomal protein S3
87506	143193	55687	Predicted by at least one method		rplP	pgaptmp_000113	112784	113218	1	50S ribosomal protein L16
87506	143193	55687	Predicted by at least one method		rpmC	pgaptmp_000114	113208	113399	1	50S ribosomal protein L29
87506	143193	55687	Predicted by at least one method		rpsQ	pgaptmp_000115	113450	113713	1	30S ribosomal protein S17
87506	143193	55687	Predicted by at least one method		rplN	pgaptmp_000116	113775	114143	1	50S ribosomal protein L14
87506	143193	55687	Predicted by at least one method		rplX	pgaptmp_000117	114189	114497	1	50S ribosomal protein L24
87506	143193	55687	Predicted by at least one method		rplE	pgaptmp_000118	114525	115064	1	50S ribosomal protein L5
87506	143193	55687	Predicted by at least one method			pgaptmp_000119	115106	115291	1	type Z 30S ribosomal protein S14
87506	143193	55687	Predicted by at least one method		rpsH	pgaptmp_000120	115323	115721	1	30S ribosomal protein S8
87506	143193	55687	Predicted by at least one method		rplF	pgaptmp_000121	115749	116288	1	50S ribosomal protein L6
87506	143193	55687	Predicted by at least one method		rplR	pgaptmp_000122	116339	116698	1	50S ribosomal protein L18
87506	143193	55687	Predicted by at least one method		rpsE	pgaptmp_000123	116720	117223	1	30S ribosomal protein S5
87506	143193	55687	Predicted by at least one method		rpmD	pgaptmp_000124	117238	117420	1	50S ribosomal protein L30
87506	143193	55687	Predicted by at least one method		rplO	pgaptmp_000125	117486	117926	1	50S ribosomal protein L15
87506	143193	55687	Predicted by at least one method		secY	pgaptmp_000126	117926	119221	1	preprotein translocase subunit SecY
87506	143193	55687	Predicted by at least one method			pgaptmp_000127	119356	120000	1	adenylate kinase
87506	143193	55687	Predicted by at least one method		infA	pgaptmp_000128	120217	120435	1	translation initiation factor IF-1
87506	143193	55687	Predicted by at least one method		rpmJ	pgaptmp_000129	120471	120584	1	50S ribosomal protein L36
87506	143193	55687	Predicted by at least one method		rpsM	pgaptmp_000130	120606	120971	1	30S ribosomal protein S13
87506	143193	55687	Predicted by at least one method		rpsK	pgaptmp_000131	121000	121389	1	30S ribosomal protein S11
87506	143193	55687	Predicted by at least one method			pgaptmp_000132	121458	122402	1	DNA-directed RNA polymerase subunit alpha
87506	143193	55687	Predicted by at least one method		rplQ	pgaptmp_000133	122423	122833	1	50S ribosomal protein L17
87506	143193	55687	Predicted by at least one method			pgaptmp_000134	123162	124001	1	energy-coupling factor ABC transporter ATP-binding protein
87506	143193	55687	Predicted by at least one method			pgaptmp_000135	123977	124849	1	energy-coupling factor ABC transporter ATP-binding protein
87506	143193	55687	Predicted by at least one method			pgaptmp_000136	124851	125639	1	energy-coupling factor transporter transmembrane protein EcfT
87506	143193	55687	Predicted by at least one method		truA	pgaptmp_000137	125645	126394	1	tRNA pseudouridine(38-40) synthase TruA
87506	143193	55687	Predicted by at least one method		rplM	pgaptmp_000138	126546	126983	1	50S ribosomal protein L13
87506	143193	55687	Predicted by at least one method		rpsI	pgaptmp_000139	127002	127394	1	30S ribosomal protein S9
87506	143193	55687	Predicted by at least one method			pgaptmp_000140	127622	128185	-1	site-specific integrase
87506	143193	55687	Predicted by at least one method			pgaptmp_000141	128242	129371	-1	IS3 family transposase
87506	143193	55687	Predicted by at least one method			pgaptmp_000142	129473	129910	1	hypothetical protein
87506	143193	55687	Predicted by at least one method		brxF	pgaptmp_000143	130140	130598	1	BREX-3 system P-loop-containing protein BrxF
87506	143193	55687	Predicted by at least one method			pgaptmp_000144	130610	134332	1	DUF6079 family protein
87506	143193	55687	Predicted by at least one method			pgaptmp_000145	134340	137069	1	DNA methyltransferase
87506	143193	55687	Predicted by at least one method		pglZ	pgaptmp_000146	137081	138544	1	BREX-3 system phosphatase PglZ
87506	143193	55687	Predicted by at least one method			pgaptmp_000147	138557	139270	1	hypothetical protein
87506	143193	55687	Predicted by at least one method			pgaptmp_000148	139551	140714	-1	DUF3114 domain-containing protein
87506	143193	55687	Predicted by at least one method			pgaptmp_000149	140953	143193	1	AraC family transcriptional regulator
130140	139270	9130	Predicted by at least one method		brxF	pgaptmp_000143	130140	130598	1	BREX-3 system P-loop-containing protein BrxF
130140	139270	9130	Predicted by at least one method			pgaptmp_000144	130610	134332	1	DUF6079 family protein
130140	139270	9130	Predicted by at least one method			pgaptmp_000145	134340	137069	1	DNA methyltransferase
130140	139270	9130	Predicted by at least one method		pglZ	pgaptmp_000146	137081	138544	1	BREX-3 system phosphatase PglZ
130140	139270	9130	Predicted by at least one method			pgaptmp_000147	138557	139270	1	hypothetical protein
293481	338854	45373	Predicted by at least one method			pgaptmp_000292	293481	294644	-1	PatB family C-S lyase
293481	338854	45373	Predicted by at least one method			pgaptmp_000293	294832	295173	1	CvfD/Ygs/GSP13 family RNA-binding post-transcriptional regulator
293481	338854	45373	Predicted by at least one method			pgaptmp_000294	295335	296687	1	glucose-6-phosphate isomerase
293481	338854	45373	Predicted by at least one method			pgaptmp_000314	303804	304805	1	hypothetical protein
293481	338854	45373	Predicted by at least one method			pgaptmp_000315	305094	305513	1	hypothetical protein
293481	338854	45373	Predicted by at least one method			pgaptmp_000316	305506	305973	1	MarR family winged helix-turn-helix transcriptional regulator
293481	338854	45373	Predicted by at least one method			pgaptmp_000317	306065	307177	-1	tyrosine-type recombinase/integrase
293481	338854	45373	Predicted by at least one method			pgaptmp_000318	307180	307389	-1	DUF3173 family protein
293481	338854	45373	Predicted by at least one method			pgaptmp_000319	307905	308504	-1	tyrosine-type recombinase/integrase
293481	338854	45373	Predicted by at least one method			pgaptmp_000320	309104	309472	-1	hypothetical protein
293481	338854	45373	Predicted by at least one method			pgaptmp_000321	309501	309719	-1	hypothetical protein
293481	338854	45373	Predicted by at least one method			pgaptmp_000322	309767	310996	-1	LPXTG cell wall anchor domain-containing protein
293481	338854	45373	Predicted by at least one method			pgaptmp_000323	311336	312886	1	RNA-directed DNA polymerase
293481	338854	45373	Predicted by at least one method			pgaptmp_000324	313667	314419	-1	replication protein
293481	338854	45373	Predicted by at least one method			pgaptmp_000325	317018	318147	1	IS3 family transposase
293481	338854	45373	Predicted by at least one method			pgaptmp_000326	318273	318872	-1	hypothetical protein
293481	338854	45373	Predicted by at least one method			pgaptmp_000327	319014	319766	1	hypothetical protein
293481	338854	45373	Predicted by at least one method			pgaptmp_000328	320359	321039	-1	IS6 family transposase
293481	338854	45373	Predicted by at least one method		tenA	pgaptmp_000329	321661	322350	1	thiaminase II
293481	338854	45373	Predicted by at least one method		thiM	pgaptmp_000330	322331	323074	1	hydroxyethylthiazole kinase
293481	338854	45373	Predicted by at least one method		thiD	pgaptmp_000331	323071	323886	1	bifunctional hydroxymethylpyrimidine kinase/phosphomethylpyrimidine kinase
293481	338854	45373	Predicted by at least one method		thiE	pgaptmp_000332	323876	324490	1	thiamine phosphate synthase
293481	338854	45373	Predicted by at least one method		mobV	pgaptmp_000333	324992	325604	1	MobV family relaxase
293481	338854	45373	Predicted by at least one method			pgaptmp_000334	327358	327621	1	winged helix-turn-helix domain-containing protein
293481	338854	45373	Predicted by at least one method			pgaptmp_000335	328083	328313	1	hypothetical protein
293481	338854	45373	Predicted by at least one method			pgaptmp_000336	328984	330113	1	IS3 family transposase
293481	338854	45373	Predicted by at least one method			pgaptmp_000337	330381	330755	1	DUF5706 domain-containing protein
293481	338854	45373	Predicted by at least one method			pgaptmp_000338	330842	331927	-1	hypothetical protein
293481	338854	45373	Predicted by at least one method			pgaptmp_000339	332203	332598	-1	hypothetical protein
293481	338854	45373	Predicted by at least one method			pgaptmp_000340	332699	333430	-1	hypothetical protein
293481	338854	45373	Predicted by at least one method			pgaptmp_000341	333515	334300	-1	hypothetical protein
293481	338854	45373	Predicted by at least one method			pgaptmp_000342	334678	334947	1	hypothetical protein
293481	338854	45373	Predicted by at least one method			pgaptmp_000343	334952	335897	-1	IS30 family transposase
293481	338854	45373	Predicted by at least one method			pgaptmp_000344	336079	336351	-1	type II toxin-antitoxin system RelE/ParE family toxin
293481	338854	45373	Predicted by at least one method			pgaptmp_000345	336351	336572	-1	DUF6290 family protein
293481	338854	45373	Predicted by at least one method			pgaptmp_000346	337362	337721	1	M23 family metallopeptidase
293481	338854	45373	Predicted by at least one method			pgaptmp_000347	337729	338031	1	hypothetical protein
293481	338854	45373	Predicted by at least one method			pgaptmp_000348	338509	338646	1	hypothetical protein
293481	338854	45373	Predicted by at least one method			pgaptmp_000349	338663	338854	1	hypothetical protein
303804	309719	5915	Predicted by at least one method			pgaptmp_000314	303804	304805	1	hypothetical protein
303804	309719	5915	Predicted by at least one method			pgaptmp_000315	305094	305513	1	hypothetical protein
303804	309719	5915	Predicted by at least one method			pgaptmp_000316	305506	305973	1	MarR family winged helix-turn-helix transcriptional regulator
303804	309719	5915	Predicted by at least one method			pgaptmp_000317	306065	307177	-1	tyrosine-type recombinase/integrase
303804	309719	5915	Predicted by at least one method			pgaptmp_000318	307180	307389	-1	DUF3173 family protein
303804	309719	5915	Predicted by at least one method			pgaptmp_000319	307905	308504	-1	tyrosine-type recombinase/integrase
303804	309719	5915	Predicted by at least one method			pgaptmp_000320	309104	309472	-1	hypothetical protein
303804	309719	5915	Predicted by at least one method			pgaptmp_000321	309501	309719	-1	hypothetical protein
401916	413952	12036	Predicted by at least one method			pgaptmp_000410	401916	403085	-1	site-specific integrase
401916	413952	12036	Predicted by at least one method			pgaptmp_000411	403123	404478	-1	DUF4041 domain-containing protein
401916	413952	12036	Predicted by at least one method			pgaptmp_000412	404495	404947	-1	ImmA/IrrE family metallo-endopeptidase
401916	413952	12036	Predicted by at least one method			pgaptmp_000413	404957	405349	-1	helix-turn-helix transcriptional regulator
401916	413952	12036	Predicted by at least one method			pgaptmp_000414	405516	405713	1	helix-turn-helix transcriptional regulator
401916	413952	12036	Predicted by at least one method			pgaptmp_000415	405756	406091	1	DUF771 domain-containing protein
401916	413952	12036	Predicted by at least one method			pgaptmp_000416	406110	406283	1	hypothetical protein
401916	413952	12036	Predicted by at least one method			pgaptmp_000417	406364	407251	1	helix-turn-helix domain-containing protein
401916	413952	12036	Predicted by at least one method			pgaptmp_000418	407178	408041	1	AAA family ATPase
401916	413952	12036	Predicted by at least one method			pgaptmp_000419	408041	408229	1	hypothetical protein
401916	413952	12036	Predicted by at least one method			pgaptmp_000420	408226	408426	1	hypothetical protein
401916	413952	12036	Predicted by at least one method			pgaptmp_000421	408423	408617	1	hypothetical protein
401916	413952	12036	Predicted by at least one method			pgaptmp_000422	408704	408889	1	hypothetical protein
401916	413952	12036	Predicted by at least one method			pgaptmp_000423	408892	409056	1	hypothetical protein
401916	413952	12036	Predicted by at least one method			pgaptmp_000424	409049	409363	-1	hypothetical protein
401916	413952	12036	Predicted by at least one method			pgaptmp_000425	409504	409704	1	hypothetical protein
401916	413952	12036	Predicted by at least one method			pgaptmp_000426	409727	409912	1	hypothetical protein
401916	413952	12036	Predicted by at least one method			pgaptmp_000427	409913	410281	-1	DUF2513 domain-containing protein
401916	413952	12036	Predicted by at least one method			pgaptmp_000428	410414	410923	1	hypothetical protein
401916	413952	12036	Predicted by at least one method			pgaptmp_000429	410926	411471	1	tyrosine-type recombinase/integrase
401916	413952	12036	Predicted by at least one method			pgaptmp_000430	411608	412345	1	hypothetical protein
401916	413952	12036	Predicted by at least one method			pgaptmp_000431	412392	413039	1	hypothetical protein
401916	413952	12036	Predicted by at least one method			pgaptmp_000432	413318	413617	1	hypothetical protein
401916	413952	12036	Predicted by at least one method			pgaptmp_000433	413632	413952	1	HNH endonuclease signature motif containing protein
980840	999682	18842	Predicted by at least one method			pgaptmp_000975	980840	982888	1	hypothetical protein
980840	999682	18842	Predicted by at least one method			pgaptmp_000976	983206	984333	-1	site-specific integrase
980840	999682	18842	Predicted by at least one method			pgaptmp_000977	984439	985668	-1	site-specific integrase
980840	999682	18842	Predicted by at least one method			pgaptmp_000978	985875	986207	1	hypothetical protein
980840	999682	18842	Predicted by at least one method			pgaptmp_000979	986363	987961	1	type I restriction-modification system subunit M
980840	999682	18842	Predicted by at least one method			pgaptmp_000980	987963	989204	1	restriction endonuclease subunit S
980840	999682	18842	Predicted by at least one method			pgaptmp_000981	989317	990234	1	site-specific integrase
980840	999682	18842	Predicted by at least one method			pgaptmp_000982	990192	990809	-1	restriction endonuclease subunit S
980840	999682	18842	Predicted by at least one method			pgaptmp_000983	990929	993988	1	type I restriction endonuclease subunit R
980840	999682	18842	Predicted by at least one method			pgaptmp_000984	994060	995361	1	DUF4041 domain-containing protein
980840	999682	18842	Predicted by at least one method			pgaptmp_000985	995458	996591	1	hypothetical protein
980840	999682	18842	Predicted by at least one method			pgaptmp_000986	996604	997733	-1	IS3 family transposase
980840	999682	18842	Predicted by at least one method			pgaptmp_000987	997828	999054	1	CorA family divalent cation transporter
980840	999682	18842	Predicted by at least one method			pgaptmp_000988	999071	999682	1	TIGR00730 family Rossman fold protein
1150143	1154869	4726	Predicted by at least one method			pgaptmp_001130	1150143	1150868	1	hypothetical protein
1150143	1154869	4726	Predicted by at least one method			pgaptmp_001131	1150865	1152064	1	MFS transporter
1150143	1154869	4726	Predicted by at least one method			pgaptmp_001132	1152218	1153297	1	IS30 family transposase
1150143	1154869	4726	Predicted by at least one method			pgaptmp_001133	1153804	1154064	1	hypothetical protein
1150143	1154869	4726	Predicted by at least one method			pgaptmp_001134	1154106	1154291	-1	hypothetical protein
1150143	1154869	4726	Predicted by at least one method			pgaptmp_001135	1154315	1154497	-1	hypothetical protein
1150143	1154869	4726	Predicted by at least one method			pgaptmp_001136	1154525	1154869	-1	helix-turn-helix domain-containing protein
1225112	1234165	9053	Predicted by at least one method			pgaptmp_001200	1225112	1226137	1	crosslink repair DNA glycosylase YcaQ family protein
1225112	1234165	9053	Predicted by at least one method			pgaptmp_001201	1226320	1227027	1	transaldolase
1225112	1234165	9053	Predicted by at least one method			pgaptmp_001202	1227091	1228551	-1	helix-turn-helix domain-containing protein
1225112	1234165	9053	Predicted by at least one method			pgaptmp_001203	1229218	1229715	1	hypothetical protein
1225112	1234165	9053	Predicted by at least one method			pgaptmp_001204	1230009	1230287	1	hypothetical protein
1225112	1234165	9053	Predicted by at least one method			pgaptmp_001205	1230541	1231134	1	recombinase family protein
1225112	1234165	9053	Predicted by at least one method			pgaptmp_001206	1231179	1232177	1	IS30 family transposase
1225112	1234165	9053	Predicted by at least one method			pgaptmp_001207	1232801	1234165	1	amino acid permease
1507022	1522528	15506	Predicted by at least one method			pgaptmp_001443	1507022	1507303	-1	PTS sugar transporter subunit IIB
1507022	1522528	15506	Predicted by at least one method			pgaptmp_001444	1507296	1509338	-1	BglG family transcription antiterminator
1507022	1522528	15506	Predicted by at least one method			pgaptmp_001445	1509717	1510676	-1	IS30 family transposase
1507022	1522528	15506	Predicted by at least one method			pgaptmp_001446	1510934	1512346	-1	lytic polysaccharide monooxygenase
1507022	1522528	15506	Predicted by at least one method			pgaptmp_001447	1512917	1517776	-1	bacterial Ig-like domain-containing protein
1507022	1522528	15506	Predicted by at least one method			pgaptmp_001448	1518148	1519629	-1	DHA2 family efflux MFS transporter permease subunit
1507022	1522528	15506	Predicted by at least one method			pgaptmp_001449	1519787	1520668	1	TetR/AcrR family transcriptional regulator
1507022	1522528	15506	Predicted by at least one method			pgaptmp_001450	1520732	1522222	-1	S41 family peptidase
1507022	1522528	15506	Predicted by at least one method			pgaptmp_001451	1522328	1522528	-1	hypothetical protein
1951597	1977651	26054	Predicted by at least one method			pgaptmp_001920	1951597	1951965	-1	DUF1801 domain-containing protein
1951597	1977651	26054	Predicted by at least one method			pgaptmp_001921	1952102	1952473	1	YxeA family protein
1951597	1977651	26054	Predicted by at least one method			pgaptmp_001922	1952525	1953970	-1	MDR family MFS transporter
1951597	1977651	26054	Predicted by at least one method			pgaptmp_001923	1954139	1954690	1	TetR/AcrR family transcriptional regulator
1951597	1977651	26054	Predicted by at least one method			pgaptmp_001924	1955812	1958241	-1	FtsX-like permease family protein
1951597	1977651	26054	Predicted by at least one method			pgaptmp_001925	1958238	1958912	-1	ABC transporter ATP-binding protein
1951597	1977651	26054	Predicted by at least one method			pgaptmp_001926	1959012	1960280	-1	HAMP domain-containing sensor histidine kinase
1951597	1977651	26054	Predicted by at least one method			pgaptmp_001927	1960285	1960971	-1	response regulator transcription factor
1951597	1977651	26054	Predicted by at least one method			pgaptmp_001928	1961093	1961362	-1	hypothetical protein
1951597	1977651	26054	Predicted by at least one method			pgaptmp_001929	1961373	1961885	-1	hypothetical protein
1951597	1977651	26054	Predicted by at least one method			pgaptmp_001930	1962126	1963255	-1	IS3 family transposase
1951597	1977651	26054	Predicted by at least one method			pgaptmp_001931	1963344	1963550	-1	hypothetical protein
1951597	1977651	26054	Predicted by at least one method			pgaptmp_001932	1963547	1963990	-1	hypothetical protein
1951597	1977651	26054	Predicted by at least one method			pgaptmp_001933	1964082	1965161	1	IS30 family transposase
1951597	1977651	26054	Predicted by at least one method			pgaptmp_001934	1965151	1965492	-1	hypothetical protein
1951597	1977651	26054	Predicted by at least one method			pgaptmp_001935	1966035	1966268	1	Blp family class II bacteriocin
1951597	1977651	26054	Predicted by at least one method			pgaptmp_001936	1966281	1966463	1	Blp family class II bacteriocin
1951597	1977651	26054	Predicted by at least one method			pgaptmp_001937	1966776	1967297	1	PedC/BrcD family bacteriocin maturation disulfide isomerase
1951597	1977651	26054	Predicted by at least one method			pgaptmp_001938	1967484	1969649	1	peptide cleavage/export ABC transporter
1951597	1977651	26054	Predicted by at least one method			pgaptmp_001939	1969709	1971031	1	GHKL domain-containing protein
1951597	1977651	26054	Predicted by at least one method			pgaptmp_001940	1971033	1971761	1	LytTR family DNA-binding domain-containing protein
1951597	1977651	26054	Predicted by at least one method			pgaptmp_001941	1971934	1972071	1	bacteriocin
1951597	1977651	26054	Predicted by at least one method			pgaptmp_001942	1972596	1973450	-1	helix-turn-helix transcriptional regulator
1951597	1977651	26054	Predicted by at least one method			pgaptmp_001943	1973665	1973994	1	hypothetical protein
1951597	1977651	26054	Predicted by at least one method			pgaptmp_001944	1973991	1974494	1	hypothetical protein
1951597	1977651	26054	Predicted by at least one method			pgaptmp_001945	1974702	1975535	1	Rep protein
1951597	1977651	26054	Predicted by at least one method			pgaptmp_001946	1975742	1976815	-1	transposase
1951597	1977651	26054	Predicted by at least one method			pgaptmp_001947	1976812	1977651	-1	heteromeric transposase endonuclease subunit TnsA
