# Supplementary material for: Genomic Relationship Between Brochothrix campestris and Its Phages: A Cross-Replicon and Interspecies Perspective
Source: Genes (Basel). 2025 Oct 15;16(10):1218. doi: 10.3390/genes16101218 (PMC12562394; doi:10.3390/genes16101218)
Supplement: Supplementary file 1 [file genes-16-01218-s001.zip › Supplementary_Files/Table_S1_supplementary data.xlsx]

## Sheet: Feuil1
Supplementary file 1: Relative frequencies of ppDSM4712-2 coding sequences found in chromosomal, phage, and plasmid sequences
		Start	End	Polarity	Protein	Weighted average
						Chromosome	Phage	Plasmid
1	FOOLOI_00010	907	1317	Forward	Hypothetical protein
2	FOOLOI_00015	1310	1696	Forward	HNHc domain-containing protein	17.8368	20.8326	2.0306
3	FOOLOI_00020	1882	2355	Forward	P27 family phage terminase small subunit	18.6306	35.205	0.5641
4	terL	2348	4072	Forward	Terminase TerL endonuclease subunit	24.8619	32.9989	0.7038
5	FOOLOI_00030	4242	5411	Forward	Phage portal protein	23.2214	25.9477	0.629
6	FOOLOI_00035	5365	5919	Forward	HK97 family phage prohead protease	20.2027	34.1143	2.1959
7	FOOLOI_00040	5935	7077	Forward	Phage major capsid protein	38.2951	20.0134	0.6864
8	FOOLOI_00045	7152	7430	Forward	Head-tail connector protein	32.8716	15.9176	1.6161
9	FOOLOI_00050	7423	7758	Forward	Phage head closure protein	49.1084	5.2638	1.1111
10	FOOLOI_00055	7759	8151	Forward	HK97-gp10 family putative phage morphogenesis protein	41.3613	3.9903	0.9487
11	FOOLOI_00060	8148	8513	Forward	Hypothetical protein	42.6519	4.5871	0.02
12	FOOLOI_00065	8538	9110	Forward	Phage major tail protein	44.2553	4.0961	0.9757
13	FOOLOI_00070	9191	9628	Forward	Ig-like domain-containing protein	43.3017	2.3444	0
14	FOOLOI_00075	9700	10020	Forward	phage tail assembly chaperone G	25.945	26.885	0
15	FOOLOI_00080	10190	13792	Forward	Tail length tape measure protein	14.1581	6.5023	13.0875
16	FOOLOI_00085	13789	14610	Forward	Phage tail domain-containing protein	39.7792	0	0
17	FOOLOI_00090	14579	16204	Forward	Prophage endopeptidase tail family protein	33.203	3.6986	0.3664
18	FOOLOI_00095	16197	16397	Forward	Hypothetical protein	61.29	0	0
19	FOOLOI_00100	16394	18193	Forward	Putative minor structural protein	19.2457	4.7471	0.232
20	FOOLOI_00105	18196	19287	Forward	Metallophosphoesterase	20.2588	10.975	0
21	FOOLOI_00110	19280	20647	Forward	BppU family phage baseplate upper protein	29.8853	4.0252	0
22	FOOLOI_00115	20658	20987	Forward	Hypothetical protein	23.72	21.35	0
23	xkdX	21004	21153	Forward	XkdX family protein	0	70.83	0
24	FOOLOI_00125	21134	21376	Forward	Holin	54.62	3.96909	0
25	FOOLOI_00130	21389	21664	Forward	Phage holin	13.1603	41.2468	0
26	FOOLOI_00135	21664	22980	Forward	Glycosyl hydrolases 25 family protein	27.815	6.2099	2.34
27	FOOLOI_00140	23022	23552	Reverse	Helix-turn-helix domain-containing protein	29.256	0	6.492
28	FOOLOI_00145	23673	23909	Reverse	Hypothetical protein	51.28	0	0
29	FOOLOI_00150	24406	24732	Reverse	Hypothetical protein
30	FOOLOI_00155	24725	25606	Reverse	parA ATPase, ParA family protein	3.12879	0	47.9342
31	FOOLOI_00160	26072	26677	Forward	Helix-turn-helix domain-containing protein	33.97	0	0
32	FOOLOI_00165	26744	27139	Reverse	TM2 domain-containing protein	39.5076	2.6207	0
33	FOOLOI_00170	27269	27964	Reverse	S24 family peptidase	27.8447	11.8047	0.6865
34	FOOLOI_00175	28141	28347	Forward	Helix-turn-helix transcriptional regulator	67.8469	3.41	0.7377
35	FOOLOI_00180	28362	28547	Forward	Hypothetical protein
36	FOOLOI_00185	28698	28985	Forward	Hypothetical protein	50.75	0	0
37	FOOLOI_00190	28989	29468	Forward	Siphovirus Gp157 family protein	25.7637	13.4603	0
38	FOOLOI_00195	29482	30147	Forward	AAA family ATPase	44.3639	7.7427	0
39	FOOLOI_00200	30137	31468	Forward	DEAD/DEAH box helicase	50.0035	7.9275	1.8764
40	FOOLOI_00205	31472	31867	Forward	DUF1140 family protein	41.3468	0.8236	0.4158
41	FOOLOI_00210	31828	32241	Forward	YopX domain-containing protein	19.5076	19.747	0
42	FOOLOI_00215	32309	32812	Forward	DUF669 domain-containing protein	51.0377	3.7723	0.5569
43	FOOLOI_00220	32836	35136	Forward	Phage/plasmid primase, P4 family	51.7441	3.5005	1.7216
44	FOOLOI_00225	35383	35697	Forward	VRR-NUC domain-containing protein	44.383	11.1096	3.9277
45	FOOLOI_00230	35704	35883	Forward	Hypothetical protein
46	FOOLOI_00235	35909	36877	Forward	Cytosine-specific methyltransferase	45.9078	9.9241	2.8947
47	FOOLOI_00240	36886	37266	Forward	DUF3310 domain-containing protein	20.5759	34.5996	0.5753
48	FOOLOI_00245	37266	37715	Forward	Hypothetical protein
49	FOOLOI_00250	37718	37903	Forward	Hypothetical protein	53.7475	0	0
50	FOOLOI_00255	37909	38313	Forward	Sigma factor-like 70 helix-turn-helix DNA-binding protein	29.0244	8.6317	0.4123
