# Supplementary material for: Genomic Relationship Between Brochothrix campestris and Its Phages: A Cross-Replicon and Interspecies Perspective
Source: Genes (Basel). 2025 Oct 15;16(10):1218. doi: 10.3390/genes16101218 (PMC12562394; doi:10.3390/genes16101218)
Supplement: Supplementary file 1 [file genes-16-01218-s001.zip › Supplementary_Files/Table_S3_supplementary data.xlsx]

## Sheet: Sheet1
Supplementary file 3: List of direct repeats (DR) and spacers present in B. campestris DSM 4712 and B. thermosphacta DSM 20171
B. campestris DSM 4712				B. thermosphacta DSM 20171
Position	DR	Spacer		Position	DR	Spacer	Blastn	E-value
1273779	GTTTTAATACCATTCAATTTAACACAGCTCTAAAAC	TTCAACTTGATATTGAGTTTACTAACTAAC		1352150	CTCTCTTAATCATTCAATTTAACACAGCTCTAAAAC	TACATGACGGGTGTGTATACTGACGGTTTT	Klebsiella phage vB_KpnP_GZMU_VR401, complete genome	459
1273845	GTTTTAATACCATTCAATTTAACACAGCTCTAAAAC	TCCATTACTGTTCCAGCGCCTAAACCACCA		1352216	GTTTTAATACCATTCAATTTAACACAGCTCTAAAAC	AGTTACTGACTTGTGCAGCTCGATATTTCA	Brochothrix phage BtpYZU03, complete genome	0.12
1273911	GTTTTAATACCATTCAATTTAACACAGCTCTAAAAC	CATATTCATTATCATTAATCAAATCAGATT		1352282	GTTTTAATACCATTCAATTTAACACAGCTCTAAAAC	CGAACACTATTGTACATATGAGGAACGTGG	Rodent orthonairovirus isolate NSONV01 RNA-dependent RNA polymerase gene, complete cds	116
1273977	GTTTTAATACCATTCAATTTAACACAGCTCTAAAAC	GCGTTCCCCTTCGCTGGCGCGTCCTCTGAA		1352348	GTTTTAATACCATTCAATTTAACACAGCTCTAAAAC	ACTGAGGGTATTCAGTACGTCGCTACTACG	Brochothrix phage A9, complete genome	0.031
1274043	GTTTTAATACCATTCAATTTAACACAGCTCTAAAAC	GCGTTATAAGGGTCATAACAGATAGCCTTA		1352414	GTTTTAATACCATTCAATTTAACACAGCTCTAAAAC	ATTGTCGTTCCTTGCGTAGTCGTTTGCTGT	MAG TPA_asm: Caudoviricetes sp. isolate ctvZm4, partial genome	29
1274109	GTTTTAATACCATTCAATTTAACACAGCTCTAAAAC	AAAAGAAATATCTAGAAATAATAAAAGAAG
1274175	GTTTTAATACCATTCAATTTAACACAGCTCTAAAAC	TGCTGCTCTATCTCTCTATCTAGTAAGCTA
1274241	GTTTTAATACCATTCAATTTAACACAGCTCTAAAAC	CCGCCAGCGTTGAAATGAATAGAAATGAAC
1274307	GTTTTAATACCATTCAATTTAACACAGCTCTAAAAC	TTCTCGATGTAATCTGCTATCTCGTTAGTC
1274373	GTTTTAATACCATTCAATTTAACACAGCTCTAAAAC	CCGTTTGCATAACCATGACCTTTTCCGATT
1274439	GTTTTAATACCATTCAATTTAACACAGCTCTAAAAC	TATATATTAATTATACACCATAACATAGCA
1274505	GTTTTAATACCATTCAATTTAACACAGCTCTAAAAC	TAGTGAACCACATAGTGCAATAGAAAAGTA
1274571	GTTTTAATACCATTCAATTTAACACAGCTCTAAAAC	AAGTCGGTTATATGTTCGGTAAAGAGATAG
1274637	GTTTTAATACCATTCAATTTAACACAGCTCTAAAAC	TTGTTTTTTGCGCTTCTTTGGTAGGCGCTG
1274703	GTTTTAATACCATTCAATTTAACACAGCTCTAAAAC	CTAGTACCATTTGAAAAGGTTACACTGTCT
1274769	GTTTTAATACCATTCAATTTAACACAGCTCTAAAAC	GCCCGATTATTAGAACAACACAAAAAAGAT
1274835	GTTTTAATACCATTCAATTTAACACAGCTCTAAAAC	CACGAAAGCGGAGGTGACGCGTTTGAACAA
1274901	GTTTTAATACCATTCAATTTAACACAGCTCTAAAAC	ACGATACCGCCTTTTGCGTAACCGTCCATT
1274967	GTTTTAATACCATTCAATTTAACACAGCTCTAAAAC	AAAACAAATGGCCTGCGCGTTTTATTCCAA
1275033	GTTTTAATACCATTCAATTTAACACAGCTCTAAAAC	CTTCAATGATATAGAAAAGATTAGACAACGG
1275100	GTTTTAATACCATTCAATTTAACACAGCTCTAAAAC	CCCAGTCTTCTACTTTGTCAAAAAGACTGT
1275166	GTTTTAATACCATTCAATTTAACACAGCTCTAAAAC	TTTCACTGTTTTAATCATCTTAGAAACTTTA
1275233	GTTTTAATACCATTCAATTTAACACAGCTCTAAAAC	ACGAACAAGCAAATGATTACACAGAGGGTG
1275299	GTTTTAATACCATTCAATTTAACACAGCTCTAAAAC
